# Supplementary material for: Insights into Actin Isoform-Specific Interactions with Myosin via Computational Analysis
Source: Molecules. 2024 Jun 23;29(13):2992. doi: 10.3390/molecules29132992 (PMC11242942; doi:10.3390/molecules29132992)
Supplement: Supplementary file 1 [file molecules-29-02992-s001.zip]

Archive with 1 entries (1 files):
- molecules-3068749-supplementary.pdf
